# Supplementary material for: Isotopic and proteomic evidence for communal stability at Pre-Pottery Neolithic Jericho in the Southern Levant
Source: Sci Rep. 2023 Sep 29;13:16360. doi: 10.1038/s41598-023-43549-1 (PMC10542335; doi:10.1038/s41598-023-43549-1)
Supplement: Supplementary file 2 — Supplementary Information 2. [file 41598_2023_43549_MOESM2_ESM.xlsx]

## Sheet: S1 context and data
Sample ID	Material	Archaeological ID individual	Excavation square	Date	87Sr/86Sr	±2SD internal	Norm 13C	SD	Norm 18O	SD	Species	Tooth type	Dentition	FDI	Dental Attrition Age Estimation	Root and Crown Formation Age Estimation	Notes	Comment
JCH003.C	human dental enamal	Tomb P4B	Tomb P4B	PPNB	0.708004	1.352e-05	-11.4247	0.124793	-1.84094	0.0752799	Homo sp.	M2	lower right?	47?	Adult; age estimation NP due to sedimentation		broken root;	we already took the petrous bone of this individual during first sampling round.
JCH004.C	human dental enamal	JPB 4. 45 a+b	B	PPNB	0.707998	9.52e-06	-12.568	0.106094	-3.63601	0.0600416	Homo sp.	M3	lower left?	38		Yound adult; younger than 20	broken root; sampled for aDNA	skull burial = the floor of the temple
JCH011.C	human dental enamal	JPH 101.3	H	PPNB	0.708069	1.238e-05	-12.0033	0.144501	-2.98284	0.0711687	Homo sp.	M1	lower left	36	Adult; 24-30 years		broken root; sedimentation	petrous bone of this individual already taken during first sampling round
JCH015.B	human dental enamal	JPE 3.2; CK011/048; E82	E	PPNB	0.708011	1.304e-05	-13.0403	0.162262	-2.87485	0.0598595	Homo sp.	M2	lower left	36	Adult; 24-30 years		sampled for aDNA
JCH019.B	human dental enamal	CK011/035; E66; JpE 503.26	E	PPNA	0.708014	1.154e-05	-13.5858	0.0960604	-1.96842	0.0517954	Homo sp.	M1	upper right	16	n/a	Subadult; around 4 years		PPNA child at age of 2
JCH042.B	human dental enamal	JPF 301.10.B	F	PPNB	0.708145	1.228e-05	-13.7156	0.116929	-3.57292	0.0544917	Homo sp.	M1	upper left	26	Young adult; 16-20 years		broken root; sampled for aDNA
JCH042.C	human dental enamal	JPF 301.10.B	F	PPNB	0.708064	1.108e-05	-13.8338	0.138053	-3.60708	0.0739114	Homo sp.	P3	upper left	24	Young adult; 16-20 years		in occlusion; sedimentation
JCH053.B	human dental enamal	CK011/034; JPE 503.25; E65	E	PPNB	0.708058	1.096e-05	-13.5734	0.0873929	-2.12293	0.0593323	Homo sp.	M1	upper left	26		Subadult; around 6 years
JCH054.C	human dental enamal	CK011/028; E59; JpE 502.2A	E	PPNA	0.708163	1.084e-05	-12.2896	0.120852	-2.80875	0.0493653	Homo sp.	M2	lower right	46?	Adult; over 35		calculus	burned? PPNA, female, 35-40 years
JCH055.B	human dental enamal	JPE 11.55; CK 011/007; E8	E	PPNB	0.708037	1.124e-05	-12.1702	0.140956	-1.16798	0.0721034	Homo sp.	m2	upper left	65	Subadult;8 years (±24 mths)		broken root and signs of resorption	root broken off
JCH056.B	human dental enamal	CK 011/021; E 53; JpE 210.21C	E	PPNB	0.708065	1.004e-05	-13.8636	0.134167	-2.43605	0.0390305	Homo sp.	M2	lower right	47		Subadult? Age estimation NP due to sedimentation	heavy sedimentation on root; root possibly not broken but rather incomplete	root broken off
JCH057.B	human dental enamal	JPD 204.21; Tunnel; SK D 1	D Tunnel	PPNB	0.708062	1.054e-05	-13.9006	0.141263	-3.08058	0.0720244	Homo sp.	M2	lower right	47	Adult; 20-24 years		broken root;	we had two times SK D in different small boxes. So we added numbers behind it, So here for this individual D1
JCH058.B	human dental enamal	JPD 204.21; Tunnel, Sk D 2	D Tunnel	PPNB	0.708089	1.074e-05	-14.0828	0.113751	-3.04512	0.0550282	Homo sp.	M1	upper right	16	Adult; 24-30 years		broken root; sampled for aDNA	we had two times SK D in different small boxes. So we added numbers behind it, So here for this individual D2
JCH058.C	human dental enamal	JPD 204.21; Tunnel, Sk D 2	D Tunnel	PPNB	0.70805	1.23e-05	-14.1147	0.0980399	-3.66795	0.0406433	Homo sp.	M2	upper right	17	Young adult; 20-24 years		in occlusion ; sedimentation	we had two times SK D in different small boxes. So we added numbers behind it, So here for this individual D2
JCH059.B	human dental enamal	JPD 204.21; Tunnel; SK B	D Tunnel	PPNB	0.70806	1.216e-05	-14.1367	0.11556	-2.78644	0.0641858	Homo sp.	M2	lower left?	37	Adult; 30-35 years		calculus (lingual)
JCH060.A	human dental enamal	JPE 4.7; CK 011/053; E87	E	PPNB	0.708011	1.582e-05	-12.4961	0.130308	-2.55519	0.0772626	Homo sp.	M1	upper left	26	Adult; NP due to break		broken root; sampled for aDNA
JCH060.B	human dental enamal	JPE 4.7; CK 011/053; E87	E	PPNB	0.708018	9.64e-06	-12.9418	0.101945	-3.08962	0.0697214	Homo sp.	M2+M3	upper left	27+28	Adult; accurate age estimation NP due to chipped crowns; at least 20-24 years		in occlusion; crowns chipped
JCH060.C	human dental enamal	JPE 4.7; CK 011/053; E87	E	PPNB	0.70802	8.38e-06	-12.9442	0.0919293	-3.17612	0.0641942	Homo sp.	M2+M3	upper left	27+28	Adult; accurate age estimation NP due to chipped crowns; at least 20-24 years		in occlusion; crowns chipped
JCH061.B	human dental enamal	JPE 211.2B; CK011/025; E57	E	PPNB	0.709341	1.202e-05	-12.4925	0.126634	-1.4139	0.0694461	Homo sp.	M1	lower right	46	Adult; accurate age estimation NP due to extreme wear!!		occupatioonal wear on buccal surface; glue residues; sedimentation; broken root; in occlusion	teeth have very long and thick roots
JCH061.D	human dental enamal	JPE 211.2B; CK011/025; E57	E	PPNB	0.708497	1.096e-05	-11.2579	0.148735	-2.59648	0.0771853	Homo sp.	M2	lower right	47	Adult; 20-24 years		glue residues; sedimentation; broken root; sampled for aDNA
JCH062.A	human dental enamal	JPE 202.22.2; CK 011/015; E30	E	PPNB	0.707972	1.152e-05	-12.5583	0.16373	-2.85506	0.051998	Homo sp.	M1	upper right	46	Subadult; 12-18 years		broken root; sedimentation; sampled for aDNA
JCH062.C	human dental enamal	JPE 202.22.2; CK 011/015; E30	E	PPNB	0.708006	1.276e-05	-12.9953	0.148872	-3.52691	0.0527157	Homo sp.	M2
JCH063.A	human dental enamal	JPJ 2.52 b	J	PPNB	0.708043	1.094e-05	-11.702	0.125	-2.84712	0.0490551	Homo sp.	M1		46	Young adult; 16-20 years
JCH063.E	human dental enamal	JPJ 2.52 b	J	PPNB	0.708077	1.176e-05	-11.669	0.151012	-3.6993	0.0870816	Homo sp.	M2	upper right	47	Young adult; 16-20 years		broken root; sedimentation; sampled for aDNA
JCH064.A	human dental enamal	JPD 402.17; D II	D	PPNB	0.708015	1e-05	-12.5002	0.15867	-3.45757	0.0992156	Homo sp.	M1	lower left	36	Young adult; 18-22 years		broken root; sampled for aDNA	adult, female
JCH064.B	human dental enamal	JPD 402.17; D II	D	PPNB	0.708017	1.072e-05	-12.3975	0.128431	-4.53051	0.109516	Homo sp.	M2	lower left	37	Young adult; 18-22 years		in occlusion	adult, female
JCH065.B	human dental enamal	JPE 210.21D; CK011/022; E54	E	PPNA	0.708025	1.288e-05	-13.3054	0.114902	-2.15345	0.0868258	Homo sp.	m1 (deciduous)	upper right		n/a	root broken; age estimation n/a; at least 18months
JCH066.C	human dental enamal	CK011/014; E29; JpE 202.22,1	E	PPNB	0.708003	1.128e-05					Homo sp.	M1	upper right	16	n/a	Subadult; around 5 years		only crown, has no root
JCH067.A	human dental enamal	JPE502.2B; CK011/029; E60	E	PPNB	0.707954	1.072e-05	-12.8418	0.111383	-2.90801	0.0676819	Homo sp.	M1	upper left	26	n/a	Subadult; around 3 years?	2 pieces glued together	only crown, has no root
JCH068.B	human dental enamal	JPE 502.5A; CK011/031; E61	E	PPNB	0.708064	1.032e-05	-12.7812	0.134216	-0.505755	0.0584481	Homo sp.	M1	upper left	26		Subadult; around 3 years?	Stage of expression: D (highest expression)	only crown, has no root
JCH069.A	human dental enamal	JPE 11.17; E2	E	PPNB	0.708034	8.5e-06	-12.0473	0.135012	-1.4081	0.041408	Homo sp.	M1	upper left	27	Adult; 20-24 years		glue residues; sedimentation; broken root
JCH070.B	human dental enamal	JPE 11.55a; CK011/008; E 8a	E	PPNB	0.70798	1.134e-05	-12.6902	0.157946	-3.14659	0.0389124	Homo sp.	m2	lower left?		n/a	Subadult; arouond 18 months?		tooth has no root
JCH071.B	human dental enamal	JPE 203.20B; CK 011/016; E 32	E	PPNB	0.708027	1.26e-05	-12.5964	0.155134	-2.72792	0.0657562	Homo sp.	I1	upper left	21		Subadult; around 6 years	sedimentation	root partially broken off
JCH072.B	human dental enamal	CK 011/004; E5; JpE 11.39	E	PPNB	0.707974	1.026e-05	-13.2884	0.160352	-2.80571	0.068614	Homo sp.	m2	upper left	n/a	n/a	Subadult; at least 2 years (±8 mths)	Stage of expression: D (highest expression), carabeli cusp?
JCH074.A	human dental enamal	JPE 203.23; CK 011/023; E58	E	PPNB	0.708102	9.74e-06	-12.5164	0.118327	-2.9671	0.0944717	Homo sp.	M3	lower right	48	Adult; 20-24 years		glue residues and sedimentation;chipped root; sampled for aDNA	root may be perhaps glued back on
JCH075.A	human dental enamal	CK 011/016; E31; JPE 203.20.A	E	PPNB	0.708146	1.15e-05	-12.1757	0.138117	-3.64846	0.0534624	Homo sp.	C	upper left?	23	Young adult; 16-20 years		sampled for aDNA
JCH076.B	human dental enamal	JPE 3.4; CK011/049; E83	E	PPNB	0.70816	1.166e-05	-12.2098	0.12205	-3.0296	0.05244	Homo sp.	M3	upper right	18	Young adult? 18-22 years		glue residues and sedimentation;chipped root; sampled for aDNA
JCH079.A	fauna dental enamal	JPD 4.5; 4.5.C	D	PPNB	0.707988	9.92e-06					Animal
JCH084.B	human dental enamal	JPD 204.21; Tunnel; SK N; (55)	D Tunnel	PPNB	0.708407	1.162e-05	-12.0535	0.087136	-3.89175	0.0685371	Homo sp.	M1	lower right	46	Adult; 24-30 years		broken root; sampled for aDNA
JCH086.B	human dental enamal	JPD 401.25; DII	D	PPNB	0.708061	1.154e-05	-14.4275	0.109039	-0.826435	0.0419583	Homo sp.	M3	upper left	27	Adult; 18-22 years		broken root; sedimentation on crown
JCH087.C	human dental enamal	JPD 304.7	D	PPNB	0.707999	1.232e-05	-12.4741	0.147868	-3.59296	0.0918596	Homo sp.	M1	lower right	46	Adult; 40-45 years		broken root; sedimentation	molar that looks like from an adult. So this might be a different individual once again
JCH089.A	human dental enamal	JPF 301.10A	F	PPNB	0.708104	1.276e-05	-12.9081	0.126111	-3.22439	0.0657084	Homo sp.	P3	upper right	14	Adult; 40-50 years		broken root; sampled for aDNA
JCH092.A	human dental enamal	JPF o. Nr. 301.10 A	F	PPNB	0.708087	9.2e-06	-13.4374	0.15138	-3.0005	0.0733304	Homo sp.	M1	upper left	26	Adult; 35-40 years		broken root; sampled for aDNA
JCH093.C	human dental enamal	JPF 101.10	F	PPNB	0.708073	1.13e-05	-13.3114	0.139384	-3.76865	0.109425	Homo sp.	Molar/M1	lower left	n/a	NP due to break	Adult	tooth broken in half; calculus
JCH096.A	human dental enamal	J Tomb P4; J2a 6-7; female juv.	Tomb P4	PPNB	0.707905	8.94e-06	-11.8532	0.112902	-2.62592	0.0716123	Homo sp.	M2	lower right	47	Adult; 20-24 years		broken root; sampled for aDNA	individual count 69-73: double burial. Impossible to say, which bone or tooth belongs to which of the two individuals. Double burial of most likely a male and a female individual. One of them juvenile, one an adult?? Individual A seems to be the female, individual B the male
JCH097.A	human dental enamal	J tomb P4 - Ji	Tomb P4	PPNB	0.708153	1.154e-05	-12.4435	0.114126	-4.19523	0.0452186	Homo sp.	probably M1	upper right	16	Adult; age estimation NP due to sedimentation		sampled for aDNA	individual count 69-73: double burial. Impossible to say, which bone or tooth belongs to which of the two individuals. Double burial of most likely a male and a female individual. One of them juvenile, one an adult?? Individual A seems to be the female, individual B the male
JCH099.A	human dental enamal	J P; Tomb P 21 A	Tomb P21 A	PPNB	0.708132	1.542e-05	-12.102	0.103619	-2.26955	0.0780471	Homo sp.	Canine	upper left	23	Adult; at least between 20-24 years		calculus (buccal)	part of root broken off
JCH100.B	human dental enamal	JPM 7?; or JPD 205.37 c?	M or D	PPNB	0.707974	1.154e-05	-12.0249	0.128157	-2.61642	0.0597312	Homo sp.	M1	lower left	36	Adult; at least 20-24 years		broken root; sampled for aDNA
JCH103.B	human dental enamal	JPN 4.76 B2	N	PPNB	0.707978	1.054e-05	-13.2284	0.106796	-3.0775	0.0621755	Homo sp.	I1	lower left	31		Subadult; between 4 and 5 years
JCH104.C	human dental enamal	JPN 4.76 B5	N	PPNB	0.708007	1.16e-05	-13.2582	0.133092	-3.38954	0.0471406	Homo sp.	M1	upper left	16	n/a	Subadult; 3-4 years	Stage of expression: D (highest expression), extra cusp; probably carabeli cusp	young individual, so of this permanent tooth the root was not formed yet
JCH105.B	human dental enamal	JPO 200.40	O	PPNB	0.708126	1.16e-05	-13.0876	0.152077	-3.43338	0.0629995	Homo sp.	M2	upper right	27	n/a	Subadult; around 9-10 years	broken root; sedimentation
JCH106.B	human dental enamal	JPD 403.24	D	PPNB	0.708114	9.84e-06	-12.8142	0.124424	-1.54655	0.0837768	Homo sp.	M2	upper right	17	n/a	Subadult; around 7 years?		infant I (so root of tooth not formed yet)
JCH107.B	human dental enamal	JPB 204.21; Tunnel; SK K (od. JPB 6.46)	B Tunnel	PPNB	0.708062	1.278e-05	-14.7757	0.109528	-2.75244	0.0552832	Homo sp.	M1	lower left	36		Subadult; around 7 years	broken root; sampled for aDNA
ZY-11156	saltworts			Modern	0.708069	1.2e-05
ZY-11157	saltworts			Modern	0.70804	1e-05
ZY-11158	saltworts			Modern	0.708073	1.2e-05
ZY-11159	saltworts			Modern	0.707983	1.2e-05
	Note: 1. The shadowed samples are used to build the local strontium baseline of Jericho. 2. Lowercase letters in the column “Tooth type” refer to deciduous teeth.

## Sheet: S2 data in the Figure 5
The bioavailable local 87Sr/86Sr ranges in Fig. 4 (for the metadata and more details of the calculation, see Table S4).
Note: 1. The local ranges constructed largely or entirely based on bone samples with more suspects are marked with asterisk(*).
2. The colors used in Table S2 correspond with those applied to the legends in Fig. 4.
Site	Country	N	E	Local Baseline 87Sr/86Sr range of each site	Sample size of each site	Geological province according to the legends in Fig. 4	Local bioavailable 87Sr/86Sr ranges of each geological province	Sample size of each geological province	Reference
Kebara Cave	Israel	32.5584	34.9372	0.708258-0.708722	5	B	0.708258-0.709966	9	Shewan, 2004
El Wad Cave	Israel	32.669	34.9789	0.708519-0.709966	4	B			Shewan, 2004
Shaumari	Jordan	31.7736	36.8267	0.708100-0.708180	3	C	0.707940-0.708180	7	Henton et al., 2018
Azraq 18	Jordan	31.804	36.812	0.70797	2	C			Shewan, 2004
Wadi Uwaynid 14, 18	Saudi Arabia	31.785	36.7336	0.707940-0.707960	2	C			Henton et al., 2018
Wadi Yabis	Jordan	31.1784	35.9197	0.708398-0.708582	3	D	0.707508-0.708582	28	Henton et al., 2018
Qasr Bshir	Jordan	31.3372	35.9743	0.708284	1	D			Perry et al., 2008
Rujm Beni Yasser	Jordan	31.2375	35.8788	0.708152	1	D			Perry et al., 2008
Leijjun	Jordan	31.2396	35.8673	0.707535-0.708059	2	D			Perry et al., 2008
Tell Qarassa North	Syria	32.8348	36.4112	0.707508-0.707708	21	D			Santana et al., 2021
Pella	Jordan	32.4605	35.6161	0.707924-0.707967	2	E	0.707924-0.709260	17	Perry et al., 2008
Wadi Hammeh 27	Israel	32.4677	35.6088	0.708020-0.709260	2	E			Shewan, 2004
Jericho	the West Bank	31.8708	35.4431	0.707944-0.708117	5	E			this study
Wadi Fidan	Jordan	30.6723	35.3731	0.707929-0.708144	8	E			Perry et al., 2008
Tell Dothan	Jordan	32.4132	35.2387	0.708014-0.708361	8	F	0.708014-0.708932	24	Gregoricka and Sheridan, 2016
Wadi Jilat	Jordan	31.5222	36.465	0.708040-0.708260	6	F			Henton et al., 2018
Tell es-Safi/Gath	Israel	31.6997	34.8469	0.708532-0.708932	10	F			Arnold et al., 2016
Hayonim Cave	Israel	32.9215	35.218	0.708147-0.708483	6	G	0.708147-0.708483	6	Shewan, 2004
Barsinia	Jordan	32.4412	35.7674	0.707699-0.708716	12	H	0.707699-0.708716	51	Al-Shorman & El-Khouri, 2011
Basta	Jordan	30.2271	35.5354	0.708130-0.708284	10	H			Alt et al., 2013
Ain Ghazal	Jordan	31.988	35.976	0.708390-0.708253	8	H			Henton et al., 2018
Khirbat adh-Dharih	Jordan	30.9049	35.7036	0.707806-0.707862	2	H			Perry et al., 2008
Da'janiya	Jordan	30.5503	35.7627	0.708035	1	H			Perry et al., 2008
Ya'amun	Jordan	32.3981	35.9119	0.708230-0.708340	2	H			Perry et al., 2008
Hesban	Jordan	31.8017	35.8096	0.708185	1	H			Perry et al., 2008
Bediyeh	Jordan	32.2762	35.7191	0.708012	1	H			Perry et al., 2008
Kharaysin	Jordan	32.2039	36.0089	0.707923-0.708396	4	H			Santana et al., 2021
Basta	Jordan	30.2271	35.5354	0.708130-0.708284	10	H			Alt et al., 2013
Kharaneh IV	Jordan	31.72	35.731	0.708037-0.708143	3	I	0.707879-0.708545	23	Henton et al., 2018
Madaba/Mount Nebo	Jordan	31.7678	35.7256	0.708129-0.708166	8	I			Judd et al., 2019
Khirbet Nawafleh	Jordan	30.3248	35.4858	0.708089-0.708102	2	I			Perry et al., 2008
Palestine Jerusalem	Israel/Palestine	31.7633	35.2156	0.707879-0.708545	10	I			Sheridan and Gregoricka, 2015
Bab adh-Dhra'	Jordan	31.2638	35.5523	0.707960-0.708320	12	M	0.707710-0.708320	47	Gregoricka et al., 2020
Wadi Zarqa Ma'in	Jordan	31.6104	35.6222	0.708090-0.708320	3	M			Henton et al., 2018
Petra	Jordan	30.3302	35.4402	0.707710-0.707990	2	M			Perry et al., 2008
Faynan	Jordan	30.6657	35.3964	0.707772-0.708088	30	M			Perry et al., 2008; Perry et al., 2009

## Sheet: S3 failed results for C and N 
Failed measurements tested on bone samples recovered from Jericho for d13C and d15N values
Sample ID	d 15N/14N	av	stdev	d 13C/12C	av	stdev	%N	%C	C/N ratio
JCH003	8.5312	8.5312	#DIV/0!	-19.3679	-19.3679	#DIV/0!	0.360435	3.19037	10.3267
JCH015	12.9132	12.9132	#DIV/0!	-24.184	-24.184	#DIV/0!	1.14152	22.5261	23.0223
JCH018	6.23819	6.23819	#DIV/0!	-24.093	-24.093	#DIV/0!	1.43635	28.0885	22.8148
JCH020 A	4.9681			-21.6609			0.304611	2.95773	11.3282
JCH020 B	7.20182	6.08496	1.57948	-20.1989	-20.9299	1.03381	4.88528	14.9543	3.57127
JCH053	9.2195	9.2195	#DIV/0!	-24.471	-24.471	#DIV/0!	0.845777	9.66594	13.3332
JCH054	8.8574	8.8574	#DIV/0!	-22.4453	-22.4453	#DIV/0!	0.357986	3.58819	11.6938
JCH055 A				-24.0137				0.612515
JCH055 B		#DIV/0!	#DIV/0!	-23.9379	-23.9758	0.0535855		0.843158
JCH056	7.21436	7.21436	#DIV/0!	-23.4563	-23.4563	#DIV/0!	0.407394	4.20606	12.045
JCH057	9.62002	9.62002	#DIV/0!	-22.7813	-22.7813	#DIV/0!	0.452347	2.17127	5.60002
JCH059	11.4497	11.4497	#DIV/0!	-23.7505	-23.7505	#DIV/0!	0.91626	5.51328	7.02002
JCH061	5.07622	5.07622	#DIV/0!	-23.9978	-23.9978	#DIV/0!	0.314718	3.73692	13.8528
JCH073 A	2.46393			-23.2898			0.193162	1.79185	10.8225
JCH073 B	2.80831	2.63612	0.243512	-23.1353	-23.2125	0.109286	0.192748	1.70446	10.3168
JCH074	8.72863	8.72863	#DIV/0!	-23.7046	-23.7046	#DIV/0!	2.33158	32.3044	16.1643
JCH075 A	7.61963			-22.175			0.365408	3.76549	12.0224
JCH075 B	6.50963	7.06463	0.784886	-22.191	-22.183	0.0112812	0.369579	3.47706	10.9762
JCH076 A	9.60205			-21.6017			0.758362	6.0304	9.27718
JCH076 B	8.74061	9.17133	0.609134	-21.0004	-21.3011	0.425159	0.445572	2.93509	7.6851
JCH077 A				-21.4352				1.77698
JCH077 B		#DIV/0!	#DIV/0!	-21.4122	-21.4237	0.0162167		1.25954
JCH078	5.79892	5.79892	#DIV/0!	-24.2919	-24.2919	#DIV/0!	0.309819	3.49366	13.1559
JCH080 A				-23.2789				0.696173
JCH080 B		#DIV/0!	#DIV/0!	-23.1193	-23.1991	0.112812		0.85332
JCH081	12.0876	12.0876	#DIV/0!	-23.6119	-23.6119	#DIV/0!	1.35721	8.73983	7.51284
JCH082	10.9856	10.9856	#DIV/0!	-23.7615	-23.7615	#DIV/0!	1.00731	6.04618	7.00266
JCH083 A	3.08881			-21.5937			0.293871	1.89974	7.54197
JCH083 B	6.69929	4.89405	2.553	-21.6446	-21.6191	0.0359587	0.28454	1.85618	7.61068
JCH084 A	4.52521			-23.5371			0.183336	0.801919	5.10305
JCH084 B	2.77338	3.6493	1.23874	-24.1703	-23.8537	0.447721	0.207028	1.16354	6.55687
JCH085 A	11.3928			-23.4863			0.56546	3.55179	7.3281
JCH085 B	11.9798	11.6863	0.41503	-23.6179	-23.5521	0.0930696	0.613542	3.79403	7.21446
JCH088	8.00793	8.00793	#DIV/0!	-21.508	-21.508	#DIV/0!	1.18588	10.8562	10.6803
JCH090 A	7.04267			-22.544			0.189849	1.24715	7.66403
JCH090 B	6.05146	6.54707	0.700892	-22.4512	-22.4976	0.0655717	0.195666	1.21877	7.26697
JCH091	6.13631	6.13631	#DIV/0!	-22.4821	-22.4821	#DIV/0!	0.388817	3.21165	9.63673
JCH092 A	4.73883			-22.1381			0.281368	2.37527	9.84882
JCH092 B	6.89194	5.81539	1.52248	-22.0075	-22.0728	0.0923645	0.292901	2.54163	10.1237
JCH094 A	5.66815			-17.7668			0.349224	3.57257	11.935
JCH094 B	5.4186	5.54338	0.176458	-19.758	-18.7624	1.40803	0.349839	4.04591	13.4926
JCH100 A	3.81255			-23.743			0.245545	1.21938	5.79369
JCH100 B	2.02096	2.91676	1.26685	-23.6229	-23.683	0.0848546	0.270189	1.4308	6.17814
JCH101 A	13.3935			-21.6589			0.905237	6.58375	8.48511
JCH101 B	13.4317	13.4126	0.0269996	-21.7059	-21.6824	0.0332347	0.840286	6.03409	8.37783
JCH102 A	11.2221			-22.1239			0.645635	4.70545	8.50279
JCH102 B	9.62444	10.4233	1.12972	-21.7709	-21.9474	0.249614	0.809255	5.61214	8.09077
Note: no samples left for all.

## Sheet: S4 local ranges-published data
The published metadata and context information of the sites in the Levant used for constructing the bioavailable local 87Sr/86Sr ranges in Table S2 and Fig. 4.
Note: We try to not adopt the ratios based on bone samples due to the risk of diagenesis, unless there is no other choice. The local ranges constructed largely or entirely based on bone samples with more suspects are marked with asterisk (*).
Site	Coordinate N	Coordinate E	Sample ID	87Sr/86Sr	2SD	Mean + 2SD	Mean - 2SD	Local Baseline 87Sr/86Sr range	Sample size (n=)	Time period	Material	Reference	Notable principles applied for calculating the 87Sr/86Sr bioavailable range for the site	Geological context in the referred studies	Note
El Wad	32.669	34.9789	El Wad NSI-1	0.70886	0.000723579	0.709966	0.708519	0.708519-0.709966	4	Modern	Grass	Shewan et al., 2004	The ratios of the excavated animal bones in situ are generally lower than the ratios based on the grass, we excluded the bones considering the risk of diagenesis	Cretaceous chalks, limestones, marls and dolomites	Coastal
El Wad	32.669	34.9789	El Wad NSI-3	0.70903						Modern	Grass	Shewan et al., 2004		Cretaceous chalks, limestones, marls and dolomites	Coastal
El Wad	32.669	34.9789	El Wad NSI-4	0.70965						Modern	Grass	Shewan et al., 2004		Cretaceous chalks, limestones, marls and dolomites	Coastal
El Wad	32.669	34.9789	El Wad NSI-5	0.70943						Modern	Grass	Shewan et al., 2004		Cretaceous chalks, limestones, marls and dolomites	Coastal
Wadi Hammeh 27	32.4677	35.6088	Wadi Hammeh 27-1	0.70926	N/A	N/A	N/A	0.708020-0.709260	2	Modern	Grass	Shewan et al., 2004	There are five human enamel samples available, the 87Sr/86Sr ratios of which varied a lot thus were excluded for caculating the local range for the site of WH 27. In stead, we adopt ratios of the two grass samples.	Fluvial deposition (Knob limestone and Black Clay etc.)	Near site
Wadi Hammeh 27	32.4677	35.6088	Wadi Hammeh 27-2	0.70802						Modern	Grass	Shewan et al., 2004		Fluvial deposition (Knob limestone and Black Clay etc.)	Limestone, east of site
Kebara Cave*	32.5584	34.9372	KBHS 547	0.70854	0.000231517	0.708722	0.708258	0.708258-0.708722	5	Natufian	Human bone	Shewan et al., 2004		Cretaceous dolomite	The front plain comprises calcareous sandstone ridges (kurkar), soils mostly terra rossa
Kebara Cave*	32.5584	34.9372	KBHS 551	0.70846						Natufian	Human bone	Shewan et al., 2004		Cretaceous dolomite
Kebara Cave*	32.5584	34.9372	KBHS 542	0.70862						Natufian	Human bone	Shewan et al., 2004		Cretaceous dolomite
Kebara Cave*	32.5584	34.9372	KBHS 548	0.70831						Natufian	Human bone	Shewan et al., 2004		Cretaceous dolomite
Kebara Cave*	32.5584	34.9372	KBHS 549	0.70852						Natufian	Human bone	Shewan et al., 2004		Cretaceous dolomite
Hayonim Cave*	32.9215	35.218	HBM 165	0.70831	0.000168167	0.708483	0.708147	0.708147-0.708483	6	Natufian	Human bone	Shewan et al., 2004		Upper Cretaceous limestone, dolomite and chalk, soils commonly terra rossa and rendzina
Hayonim Cave*	32.9215	35.218	HBM 158	0.70816						Natufian	Human bone	Shewan et al., 2004		Upper Cretaceous limestone, dolomite and chalk, soils commonly terra rossa and rendzina
Hayonim Cave*	32.9215	35.218	HBM 142	0.70833						Natufian	Human bone	Shewan et al., 2004		Upper Cretaceous limestone, dolomite and chalk, soils commonly terra rossa and rendzina
Hayonim Cave*	32.9215	35.218	HBM 150	0.70832						Natufian	Human bone	Shewan et al., 2004		Upper Cretaceous limestone, dolomite and chalk, soils commonly terra rossa and rendzina
Hayonim Cave*	32.9215	35.218	HBM 163	0.70836						Natufian	Human bone	Shewan et al., 2004		Upper Cretaceous limestone, dolomite and chalk, soils commonly terra rossa and rendzina
Hayonim Cave*	32.9215	35.218	HBM 169	0.70841						Natufian	Human bone	Shewan et al., 2004		Upper Cretaceous limestone, dolomite and chalk, soils commonly terra rossa and rendzina
Pella	32.4605	35.6161	Pella	0.707967	N/A	N/A	N/A	0.707924-0.707967	2	Roman Period (1st-4th century AD)	Rodent enamel	Perry et al., 2008
Pella	32.4605	35.6161	Pella	0.707924						Roman Period (1st-4th century AD)	Rodent enamel	Perry et al., 2008
Ya'amun	32.3981	35.9119	Ya'amun	0.70823	N/A	N/A	N/A	0.70823-0.70834	2	Roman Period (1st-4th century AD)	Rodent enamel	Perry et al., 2008
Ya'amun	32.3981	35.9119	Ya'amun	0.708336						Roman Period (1st-4th century AD)	Rodent enamel	Perry et al., 2008
Bediyeh	32.2762	35.7191	Bediyeh	0.708012	N/A	N/A	N/A	0.708012	1	Roman Period (1st-4th century AD)	Rodent enamel	Perry et al., 2008
Hesban	31.8017	35.8096	Hesban	0.708185	N/A	N/A	N/A	0.708185	1	Roman Period (1st-4th century AD)	Rodent enamel	Perry et al., 2008
Qasr Bshir	31.3372	35.9743	Qasr Bshir	0.708284	N/A	N/A	N/A	0.708284	1	Roman Period (1st-4th century AD)	Rodent enamel	Perry et al., 2008
Rujm Beni Yasser	31.2375	35.8788	Rujm Beni Yasser	0.708152	N/A	N/A	N/A	0.708152	1	Roman Period (1st-4th century AD)	Rodent enamel	Perry et al., 2008
Leijjun	31.2396	35.8673	Leijjun	0.707535	N/A	N/A	N/A	0.707535-0.708059	2	Roman Period (1st-4th century AD)	Rodent enamel	Perry et al., 2008
Leijjun	31.2396	35.8673	Leijjun	0.708059						Roman Period (1st-4th century AD)	Rodent enamel	Perry et al., 2008
Khirbet edh-Dharih	30.9049	35.7036	Khirbet edh-Dharih	0.707806	N/A	N/A	N/A	0.707806-0.707862	2	Roman Period (1st-4th century AD)	Rodent enamel	Perry et al., 2008		Cretaceous sandstone, limestone, and phosphorite in addition to unconsolidated sediments potentially originating from younger deposits to the east	Based on this geological patterning and erosion history, the local Dharih strontium isotope signature should reflect erosion of geologically younger strata at the upper end of the Wadi Hasa/Wadi La’ban drainage system
Khirbet edh-Dharih	30.9049	35.7036	Khirbet edh-Dharih	0.707862						Roman Period (1st-4th century AD)	Rodent enamel	Perry et al., 2008		Cretaceous sandstone, limestone, and phosphorite in addition to unconsolidated sediments potentially originating from younger deposits to the east	Based on this geological patterning and erosion history, the local Dharih strontium isotope signature should reflect erosion of geologically younger strata at the upper end of the Wadi Hasa/Wadi La’ban drainage system
Wadi Fidan	30.6723	35.3731	Area C Grave 701	0.708053	0.000107171	0.708144	0.707929	0.707929-0.708144	8	Roman Period (1st-4th century AD)	Rodent enamel	Perry et al., 2008		Precambrian granites and Cambrian and Cretaceous limestones and sandstones with igneous clasts
Wadi Fidan	30.6723	35.3731	1999 H 120 L. 1039 B.14345	0.708071						not provided	Snail shell	Perry et al., 2009		Precambrian granites and Cambrian and Cretaceous limestones and sandstones with igneous clasts
Wadi Fidan	30.6723	35.3731	1999 H 120 L. 1052 B. 149412	0.708005						not provided	Snail shell	Perry et al., 2009		Precambrian granites and Cambrian and Cretaceous limestones and sandstones with igneous clasts
Wadi Fidan	30.6723	35.3731	1999 Y 120 L. 1248 B. 35129	0.707984						not provided	Snail shell	Perry et al., 2009		Precambrian granites and Cambrian and Cretaceous limestones and sandstones with igneous clasts
Wadi Fidan	30.6723	35.3731	2000 H 120 L. 2081 B. 56282	0.707948						not provided	Snail shell	Perry et al., 2009		Precambrian granites and Cambrian and Cretaceous limestones and sandstones with igneous clasts
Wadi Fidan	30.6723	35.3731	2000 H 120 L. 2100 B. 56850	0.70804						not provided	Snail shell	Perry et al., 2009		Precambrian granites and Cambrian and Cretaceous limestones and sandstones with igneous clasts
Wadi Fidan	30.6723	35.3731	2000 H 120 L. 2106 B. 57089	0.708085						not provided	Snail shell	Perry et al., 2009		Precambrian granites and Cambrian and Cretaceous limestones and sandstones with igneous clasts
Wadi Fidan	30.6723	35.3731	2000 H120 L. 2107 B.57107	0.708105						not provided	Snail shell	Perry et al., 2009		Precambrian granites and Cambrian and Cretaceous limestones and sandstones with igneous clasts
Da’janiya	30.5503	35.7627	Da’janiya	0.708035	N/A	N/A	N/A	0.708035	1	Roman Period (1st-4th century AD)	Rodent enamel	Perry et al., 2008
Khirbet Nawafleh	30.3248	35.4858	Khirbet Nawafleh	0.708089	N/A	N/A	N/A	0.708089-0.708102	2	Roman Period (1st-4th century AD)	Rodent enamel	Perry et al., 2008
Khirbet Nawafleh	30.3248	35.4858	Khirbet Nawafleh	0.708102						Roman Period (1st-4th century AD)	Rodent enamel	Perry et al., 2008
Petra	30.3302	35.4402	Petra	0.707711	N/A	N/A	N/A	0.70771-0.70799	2	Roman Period (1st-4th century AD)	Rodent enamel	Perry et al., 2008
Petra	30.3302	35.4402	Petra	0.707991						Roman Period (1st-4th century AD)	Rodent enamel	Perry et al., 2008
Wadi Faynan	30.6657	35.3964	Average of the trimmed data	0.70793	0.000158	0.708088	0.707772	0.707772-0.708088	30	Byzantine Period (3rd-7th century AD)	Human enamel	Perry et al., 2009	No archaeological fauna available in situ, insteadly, we used the ratios of human enamels who were supposed to be local (comparing with the local range of Fidan)	Precambrian granites, Cambrian sandstones and dolomites, and Cretaceous sandstones, limestones, and dolomites; Quaternary deposits and basalt extrusions distinguish the uppermost region of the wadi system.	No presention of all data here, please see the reference for the detailed data of each sample
Barsinia	32.4412	35.7674	1	0.70816	0.000508274	0.708716	0.707699	0.707699-0.708716	12	Late Antiquity Period (3th century AD - the end of the Byzantine period))	Rodent enamel	Al-Shorman & El-Khouri, 2011		Terra Rosa	It lies above Muwaqqar Chalk Marl Formation, the uppermost member of Belqa Group outcropping in the area. Of Belqa Group, Umm Gudran formation, Amman silicified limestone formation and Al-Hisa (Ruseifa) Phospherite formation outcrop also in the area.
Barsinia	32.4412	35.7674	2	0.7081						Late Antiquity Period (3th century AD - the end of the Byzantine period))	Rodent enamel	Al-Shorman & El-Khouri, 2011		Terra Rosa	It lies above Muwaqqar Chalk Marl Formation, the uppermost member of Belqa Group outcropping in the area. Of Belqa Group, Umm Gudran formation, Amman silicified limestone formation and Al-Hisa (Ruseifa) Phospherite formation outcrop also in the area.
Barsinia	32.4412	35.7674	3	0.70782						Late Antiquity Period (3th century AD - the end of the Byzantine period))	Rodent enamel	Al-Shorman & El-Khouri, 2011		Terra Rosa	It lies above Muwaqqar Chalk Marl Formation, the uppermost member of Belqa Group outcropping in the area. Of Belqa Group, Umm Gudran formation, Amman silicified limestone formation and Al-Hisa (Ruseifa) Phospherite formation outcrop also in the area.
Barsinia	32.4412	35.7674	4	0.7079						Late Antiquity Period (3th century AD - the end of the Byzantine period))	Rodent enamel	Al-Shorman & El-Khouri, 2011		Terra Rosa	It lies above Muwaqqar Chalk Marl Formation, the uppermost member of Belqa Group outcropping in the area. Of Belqa Group, Umm Gudran formation, Amman silicified limestone formation and Al-Hisa (Ruseifa) Phospherite formation outcrop also in the area.
Barsinia	32.4412	35.7674	5	0.7081						Late Antiquity Period (3th century AD - the end of the Byzantine period))	Rodent enamel	Al-Shorman & El-Khouri, 2011		Terra Rosa	It lies above Muwaqqar Chalk Marl Formation, the uppermost member of Belqa Group outcropping in the area. Of Belqa Group, Umm Gudran formation, Amman silicified limestone formation and Al-Hisa (Ruseifa) Phospherite formation outcrop also in the area.
Barsinia	32.4412	35.7674	6	0.708068						Late Antiquity Period (3th century AD - the end of the Byzantine period))	Rodent enamel	Al-Shorman & El-Khouri, 2011		Terra Rosa	It lies above Muwaqqar Chalk Marl Formation, the uppermost member of Belqa Group outcropping in the area. Of Belqa Group, Umm Gudran formation, Amman silicified limestone formation and Al-Hisa (Ruseifa) Phospherite formation outcrop also in the area.
Barsinia	32.4412	35.7674	7	0.708527						Late Antiquity Period (3th century AD - the end of the Byzantine period))	Rodent enamel	Al-Shorman & El-Khouri, 2011		Terra Rosa	It lies above Muwaqqar Chalk Marl Formation, the uppermost member of Belqa Group outcropping in the area. Of Belqa Group, Umm Gudran formation, Amman silicified limestone formation and Al-Hisa (Ruseifa) Phospherite formation outcrop also in the area.
Barsinia	32.4412	35.7674	8	0.708622						Late Antiquity Period (3th century AD - the end of the Byzantine period))	Rodent enamel	Al-Shorman & El-Khouri, 2011		Terra Rosa	It lies above Muwaqqar Chalk Marl Formation, the uppermost member of Belqa Group outcropping in the area. Of Belqa Group, Umm Gudran formation, Amman silicified limestone formation and Al-Hisa (Ruseifa) Phospherite formation outcrop also in the area.
Barsinia	32.4412	35.7674	9	0.70816						Late Antiquity Period (3th century AD - the end of the Byzantine period))	Rodent enamel	Al-Shorman & El-Khouri, 2011		Terra Rosa	It lies above Muwaqqar Chalk Marl Formation, the uppermost member of Belqa Group outcropping in the area. Of Belqa Group, Umm Gudran formation, Amman silicified limestone formation and Al-Hisa (Ruseifa) Phospherite formation outcrop also in the area.
Barsinia	32.4412	35.7674	10	0.708129						Late Antiquity Period (3th century AD - the end of the Byzantine period))	Rodent enamel	Al-Shorman & El-Khouri, 2011		Terra Rosa	It lies above Muwaqqar Chalk Marl Formation, the uppermost member of Belqa Group outcropping in the area. Of Belqa Group, Umm Gudran formation, Amman silicified limestone formation and Al-Hisa (Ruseifa) Phospherite formation outcrop also in the area.
Barsinia	32.4412	35.7674	11	0.708548						Late Antiquity Period (3th century AD - the end of the Byzantine period))	Rodent enamel	Al-Shorman & El-Khouri, 2011		Terra Rosa	It lies above Muwaqqar Chalk Marl Formation, the uppermost member of Belqa Group outcropping in the area. Of Belqa Group, Umm Gudran formation, Amman silicified limestone formation and Al-Hisa (Ruseifa) Phospherite formation outcrop also in the area.
Barsinia	32.4412	35.7674	12	0.708358						Late Antiquity Period (3th century AD - the end of the Byzantine period))	Rodent enamel	Al-Shorman & El-Khouri, 2011		Terra Rosa	It lies above Muwaqqar Chalk Marl Formation, the uppermost member of Belqa Group outcropping in the area. Of Belqa Group, Umm Gudran formation, Amman silicified limestone formation and Al-Hisa (Ruseifa) Phospherite formation outcrop also in the area.
Tell es-Safi/Gath	31.6997	34.8469	MB 1	0.70881	0.000199988	0.708932	0.708532	0.708532-0.708932	10	Modern	Plant (Grass)	Arnold et al., 2016		Kurkar
Tell es-Safi/Gath	31.6997	34.8469	MB 2	0.70881						Modern	Plant (Non-ligneous)	Arnold et al., 2016		Kurkar
Tell es-Safi/Gath	31.6997	34.8469	MB 3	0.708865						Modern	Plant (Ligneous)	Arnold et al., 2016		Alluvium vertisol
Tell es-Safi/Gath	31.6997	34.8469	MB 4	0.708592						Modern	Plant (Ligneous)	Arnold et al., 2016		Terra rossa
Tell es-Safi/Gath	31.6997	34.8469	MB 5	0.708717						Modern	Plant (Ligneous)	Arnold et al., 2016		Terra rossa
Tell es-Safi/Gath	31.6997	34.8469	MB 6	0.708631						Modern	Plant (Tree)	Arnold et al., 2016		Kurkar
Tell es-Safi/Gath	31.6997	34.8469	MB 7	0.70872						Modern	Plant (Non-ligneous)	Arnold et al., 2016		Terra rossa
Tell es-Safi/Gath	31.6997	34.8469	MB 8	0.708865						Modern	Plant (Non-ligneous)	Arnold et al., 2016		Alluvium
Tell es-Safi/Gath	31.6997	34.8469	MB 9	0.708637						Modern	Plant (Non-ligneous)	Arnold et al., 2016		Terra rossa
Tell es-Safi/Gath	31.6997	34.8469	MB 10	0.708675						Modern	Plant (Non-ligneous)	Arnold et al., 2016		Kurkar
Tell Dothan	32.4132	35.2387	Cow RM1/2	0.708207	0.000173541	0.708361	0.708014	0.708014-0.708361	8	Early Iron Age	Fauna dental enamel	Gregoricka and Sheridan, 2016		Eocene limestone and chalk
Tell Dothan	32.4132	35.2387	Ovicaprid LM1/2	0.708188						Early Iron Age	Fauna dental enamel	Gregoricka and Sheridan, 2016		Eocene limestone and chalk
Tell Dothan	32.4132	35.2387	Ovicaprid LM2	0.708023						Early Iron Age	Fauna dental enamel	Gregoricka and Sheridan, 2016		Eocene limestone and chalk
Tell Dothan	32.4132	35.2387	Ovicaprid RM1/2	0.708179						Early Iron Age	Fauna dental enamel	Gregoricka and Sheridan, 2016		Eocene limestone and chalk
Tell Dothan	32.4132	35.2387	Cow RM1/2	0.708278						Early Iron Age	Fauna dental enamel	Gregoricka and Sheridan, 2016		Eocene limestone and chalk
Tell Dothan	32.4132	35.2387	Ovicaprid RM1/2	0.708131						Early Iron Age	Fauna dental enamel	Gregoricka and Sheridan, 2016		Eocene limestone and chalk
Tell Dothan	32.4132	35.2387	Cow LP3	0.708305						Early Iron Age	Fauna dental enamel	Gregoricka and Sheridan, 2016		Eocene limestone and chalk
Tell Dothan	32.4132	35.2387	Cow LM1/2	0.708189						Early Iron Age	Fauna dental enamel	Gregoricka and Sheridan, 2016		Eocene limestone and chalk
Wadi Jilat	31.5222	36.465	14.1	0.70807	0.000111475	0.708258	0.708035	0.70804-0.70826	6	Modern	Plant	Henton et al., 2018		Early Tertiary limestones
Wadi Jilat	31.5222	36.465	14.2	0.70808						Modern	Plant	Henton et al., 2018		Early Tertiary limestones
Wadi Jilat	31.5222	36.465	17.1	0.70818						Modern	Plant	Henton et al., 2018		Early Tertiary limestones
Wadi Jilat	31.5222	36.465	17.2	0.70818						Modern	Plant	Henton et al., 2018		Early Tertiary limestones
Wadi Jilat	31.5222	36.465	18.1	0.70819						Modern	Plant	Henton et al., 2018		Early Tertiary limestones
Wadi Jilat	31.5222	36.465	18.2	0.70818						Modern	Plant	Henton et al., 2018		Early Tertiary limestones
Shaumari (Wildlife Reserve）	31.7736	36.8267	32	0.70816	4e-05	0.70818	0.7081	0.708100-0.708180	3	Modern	Plant	Henton et al., 2018		Fluvial deposits draining Early Tertiary limestones
Shaumari (Wildlife Reserve）	31.7736	36.8267	34	0.70814						Modern	Plant	Henton et al., 2018		Fluvial deposits draining Early Tertiary limestones
Shaumari (Wildlife Reserve）	31.7736	36.8267	37	0.70812						Modern	Plant	Henton et al., 2018		Fluvial deposits draining Early Tertiary limestones
Wadi Uwaynid 14, 18	31.785	36.7336	51	0.70796	N/A	N/A	N/A	0.707940-0.707960	2	Modern	Plant	Henton et al., 2018		Fluvial deposits draining Basalts
Wadi Uwaynid 14, 18	31.785	36.7336	52	0.70794						Modern	Plant	Henton et al., 2018		Fluvial deposits draining Basalts
Kharaneh IV	31.72	35.731	57	0.70812	5.2915e-05	0.708143	0.708037	0.708037-0.708143	3	Modern	Plant	Henton et al., 2018		Fluvial deposits draining Early Tertiary limestones
Kharaneh IV	31.72	35.731	58	0.70807						Modern	Plant	Henton et al., 2018		Fluvial deposits draining Early Tertiary limestones
Kharaneh IV	31.72	35.731	59	0.70808						Modern	Plant	Henton et al., 2018		Fluvial deposits draining Early Tertiary limestones
Wadi Yabis	31.1784	35.9197	60	0.70848	9.16515e-05	0.708582	0.708398	0.708398-0.708582	3	Modern	Plant	Henton et al., 2018		Creataceous limestones
Wadi Yabis	31.1784	35.9197	61	0.70845						Modern	Plant	Henton et al., 2018		Creataceous limestones
Wadi Yabis	31.1784	35.9197	62	0.70854						Modern	Plant	Henton et al., 2018		Creataceous limestones
Bab adh-Dhra'	31.2638	35.5523	not provided	not provided	0.00018	0.70832	0.70796	0.707960-0.708320	12	Early Bronze Age	Fauna dental enamel	Gregoricka et al., 2020		Quaternary sandstone, mudstone, and gravels
Ain Ghazal	31.988	35.976	37	0.708131	0.000106658	0.708253	0.708039	0.70839-0.708253	8	L/MPPNB	Gazelle teeth	Henton et al., 2018a		Cretaceous limestone
Ain Ghazal	31.988	35.976	40	0.708195						L/MPPNB	Gazelle teeth	Henton et al., 2018a		Cretaceous limestone
Ain Ghazal	31.988	35.976	44	0.708118						PPNC	Gazelle teeth	Henton et al., 2018a		Cretaceous limestone
Ain Ghazal	31.988	35.976	53	0.708145						Yarmouk (Pottery Neolithic)	Gazelle teeth	Henton et al., 2018a		Cretaceous limestone
Ain Ghazal	31.988	35.976	54	0.708152						Yarmouk (Pottery Neolithic)	Gazelle teeth	Henton et al., 2018a		Cretaceous limestone
Ain Ghazal	31.988	35.976	55	0.708061						PPNC	Gazelle teeth	Henton et al., 2018a		Cretaceous limestone
Ain Ghazal	31.988	35.976	57	0.708126						L/MPPNB	Gazelle teeth	Henton et al., 2018a		Cretaceous limestone
Ain Ghazal	31.988	35.976	AG-1	0.70824						Modern	Plant	Santana et al., 2021		Cretaceous limestone
Kharaysin	32.2039	36.0089	KH-1	0.708091	0.000236279	0.708396	0.707923	0.707923-0.708396	4	Modern	Plant	Santana et al., 2021		Cretaceous limestone
Kharaysin	32.2039	36.0089	KH-2	0.708087						Modern	Plant	Santana et al., 2021		Cretaceous limestone
Kharaysin	32.2039	36.0089	KH-3	0.708126						Modern	Plant	Santana et al., 2021		Cretaceous limestone
Kharaysin	32.2039	36.0089	KH-4	0.708335						Modern	Plant	Santana et al., 2021		Cretaceous limestone
Madaba/Mount Nebo	31.7678	35.7256	EN 2	0.708147	1.83537e-05	0.708166	0.708129	0.708129-0.708166	8	Byzantine Period (491–640 AD)	Rodent bone	Judd et al., 2019		Limestone, dolomite and chalk
Madaba/Mount Nebo	31.7678	35.7256	ES 10	0.708154						Byzantine Period (491–640 AD)	Rodent bone	Judd et al., 2019		Limestone, dolomite and chalk
Madaba/Mount Nebo	31.7678	35.7256	ES 6	0.70815						Byzantine Period (491–640 AD)	Rodent bone	Judd et al., 2019		Limestone, dolomite and chalk
Madaba/Mount Nebo	31.7678	35.7256	ES 4	0.708144						Byzantine Period (491–640 AD)	Rodent bone	Judd et al., 2019		Limestone, dolomite and chalk
Madaba/Mount Nebo	31.7678	35.7256	ES 50	0.708136						Byzantine Period (491–640 AD)	Rodent enamel	Judd et al., 2019		Limestone, dolomite and chalk
Madaba/Mount Nebo	31.7678	35.7256	ES 41	0.708165						Byzantine Period (491–640 AD)	Rodent enamel	Judd et al., 2019		Limestone, dolomite and chalk
Madaba/Mount Nebo	31.7678	35.7256	ES 2	0.708148						Byzantine Period (491–640 AD)	Rodent enamel	Judd et al., 2019		Limestone, dolomite and chalk
Madaba/Mount Nebo	31.7678	35.7256	ES 62	0.708138						Byzantine Period (491–640 AD)	Rodent enamel	Judd et al., 2019		Limestone, dolomite and chalk
Palestine Jerusalem	31.7633	35.2156	Dog EBND 522	0.708522	0.000333016	0.708545	0.707879	0.707879-0.708545	10	Byzantine Period (5th-7th century AD)	Fauna dental enamel	Sheridan and Gregoricka, 2015		Cretaceous limestone
Palestine Jerusalem	31.7633	35.2156	Dog EBND 1	0.708048						Byzantine Period (5th-8th century AD)	Fauna dental enamel	Sheridan and Gregoricka, 2016		Cretaceous limestone
Palestine Jerusalem	31.7633	35.2156	Dog EBND 27	0.707991						Byzantine Period (5th-9th century AD)	Fauna dental enamel	Sheridan and Gregoricka, 2017		Cretaceous limestone
Palestine Jerusalem	31.7633	35.2156	Goat EBND 423	0.708423						Byzantine Period (5th-10th century AD)	Fauna dental enamel	Sheridan and Gregoricka, 2018		Cretaceous limestone
Palestine Jerusalem	31.7633	35.2156	Goat EBND 42	0.70827						Byzantine Period (5th-11th century AD)	Fauna dental enamel	Sheridan and Gregoricka, 2019		Cretaceous limestone
Palestine Jerusalem	31.7633	35.2156	Goat EBND 265	0.708265						Byzantine Period (5th-12th century AD)	Fauna dental enamel	Sheridan and Gregoricka, 2020		Cretaceous limestone
Palestine Jerusalem	31.7633	35.2156	Goat EBND 37	0.708227						Byzantine Period (5th-13th century AD)	Fauna dental enamel	Sheridan and Gregoricka, 2021		Cretaceous limestone
Palestine Jerusalem	31.7633	35.2156	Pig EBND 79	0.7081						Byzantine Period (5th-14th century AD)	Fauna dental enamel	Sheridan and Gregoricka, 2022		Cretaceous limestone
Palestine Jerusalem	31.7633	35.2156	Pig	0.7081						Byzantine Period (5th-15th century AD)	Fauna dental enamel	Cooper et al., 2007		Cretaceous limestone
Palestine Jerusalem	31.7633	35.2156	Donkey	0.708171						Byzantine Period (5th-16th century AD)	Fauna dental enamel	Cooper et al., 2007		Cretaceous limestone
Tell Qarassa North	32.8348	36.4112	QR09-UE7-Y67-N3	0.707579	0.000100159	0.707708	0.707508	0.707508-0.707708	21	Natufian	Human enamel	Santana et al., 2021		Volcanic
Tell Qarassa North	32.8348	36.4112	QR10-EF101-S3	0.707654						Natufian	Human enamel	Santana et al., 2021		Volcanic
Tell Qarassa North	32.8348	36.4112	QR10-EF101-S4	0.707511						Natufian	Human enamel	Santana et al., 2021		Volcanic
Tell Qarassa North	32.8348	36.4112	QR10-EF101-S2	0.70767						Natufian	Human enamel	Santana et al., 2021		Volcanic
Tell Qarassa North	32.8348	36.4112	QR10-EF101-S5	0.707654						Natufian	Human enamel	Santana et al., 2021		Volcanic
Tell Qarassa North	32.8348	36.4112	QR09-UE24-Y68-A3	0.707668						Natufian	Human enamel	Santana et al., 2021		Volcanic
Tell Qarassa North	32.8348	36.4112	QR10-EF16-Lev 3	0.707671						Natufian	Human enamel	Santana et al., 2021		Volcanic
Tell Qarassa North	32.8348	36.4112	QR09-V67-N174	0.707582						Natufian	Human enamel	Santana et al., 2021		Volcanic
Tell Qarassa North	32.8348	36.4112	QR09-EF11-N19	0.707593						Natufian	Human enamel	Santana et al., 2021		Volcanic
Tell Qarassa North	32.8348	36.4112	QR09-EF12-N3	0.707595						Natufian	Human enamel	Santana et al., 2021		Volcanic
Tell Qarassa North	32.8348	36.4112	QR09-EF10-N41	0.707611						Natufian	Human enamel	Santana et al., 2021		Volcanic
Tell Qarassa North	32.8348	36.4112	QR10-EF101-S1	0.707561						Natufian	Human enamel	Santana et al., 2021		Volcanic
Tell Qarassa North	32.8348	36.4112	QR10-EF101-S8	0.707518						Natufian	Human enamel	Santana et al., 2021		Volcanic
Tell Qarassa North	32.8348	36.4112	QR10-EF101-S10	0.707639						Natufian	Human enamel	Santana et al., 2021		Volcanic
Tell Qarassa North	32.8348	36.4112	QR09-EF03-N45	0.707587						Natufian	Human enamel	Santana et al., 2021		Volcanic
Tell Qarassa North	32.8348	36.4112	QR10-EF101-S11	0.707603						Natufian	Human enamel	Santana et al., 2021		Volcanic
Tell Qarassa North	32.8348	36.4112	QR10-EF5-Y68	0.707672						Natufian	Human enamel	Santana et al., 2021		Volcanic
Tell Qarassa North	32.8348	36.4112	QR10-UE52-C4-Y68	0.707553						Natufian	Human enamel	Santana et al., 2021		Volcanic
Tell Qarassa North	32.8348	36.4112	QR10-UE25-A4-Y68	0.707657						Natufian	Human enamel	Santana et al., 2021		Volcanic
Tell Qarassa North	32.8348	36.4112	QR09-UE4-V67	0.707626						Natufian	Human enamel	Santana et al., 2021		Volcanic
Tell Qarassa North	32.8348	36.4112	QR10-EF16-3-TP2-Y68	0.707568						Natufian	Human enamel	Santana et al., 2021		Volcanic
Tell Qarassa North	32.8348	36.4112	QR09-EF18-V67	0.707789						Natufian	Human enamel	Santana et al., 2021	Not included as it is supposed to be non-local according to the original research.	Volcanic
Jericho	31.8152	35.4416	ZY-11156	0.708069	8.62624e-05	0.708117	0.707944	0.707944-0.708117	5	Modern	Plant	This study	From the valley south of Jericho	Lisan Marl diluvium with limestone and gravel
Jericho	31.896	35.4616	ZY-11157	0.70804						Modern	Plant	This study	From the area north east of Jericho	Lisan Marl diluvium with limestone and gravel
Jericho	31.8019	35.4785	ZY-11158	0.708073						Modern	Plant	This study	From near kibbutz Beit Ha’Arava, the alluvial valley to the south of Jericho	Lisan Marl diluvium with limestone and gravel
Jericho	31.7906	35.4499	ZY-11159	0.707983						Modern	Plant	This study	From the mountainous region to the south of Jericho, near kibbutz Almog	Lisan Marl diluvium with limestone and gravel
Jericho	31.8708	35.4431	JCH079.A	0.707988						PPNA/PPNB	Fauna dental enamel	This study		Lisan Marl diluvium with limestone and gravel
Wadi Zarqa Ma'in	31.6104	35.6222	81	0.70818	0.000117189	0.708321	0.708086	0.70809-0.70832	3	Modern	Plant	Henton et al., 2018		Cretaceous limestones
Wadi Zarqa Ma'in	31.6104	35.6222	83	0.70827						Modern	Plant	Henton et al., 2018		Cretaceous limestones
Wadi Zarqa Ma'in	31.6104	35.6222	84	0.70816						Modern	Plant	Henton et al., 2018		Cretaceous limestones
Basta	30.2271	35.5354	25984 Bos taurus	0.708249	7.68132e-05	0.708284	0.70813	0.708130-0.708284	10	PPNB	Fauna bone?/enamel?	Alt et al., 2013		Late Cretaceous limestones, sandy limestones, and dolomite
Basta	30.2271	35.5354	15327 Bos indet	0.708141						PPNB	Fauna bone?/enamel?	Alt et al., 2013		Late Cretaceous limestones, sandy limestones, and dolomite
Basta	30.2271	35.5354	34011 Bos primigenius	0.708241						PPNB	Fauna bone?/enamel?	Alt et al., 2013		Late Cretaceous limestones, sandy limestones, and dolomite
Basta	30.2271	35.5354	34248 Bos primigenius	0.708186						PPNB	Fauna bone?/enamel?	Alt et al., 2013		Late Cretaceous limestones, sandy limestones, and dolomite
Basta	30.2271	35.5354	34248 [sic!] Bos indet	0.708182						PPNB	Fauna bone?/enamel?	Alt et al., 2013		Late Cretaceous limestones, sandy limestones, and dolomite
Basta	30.2271	35.5354	14020 Sus indet	0.708215						PPNB	Fauna bone?/enamel?	Alt et al., 2013		Late Cretaceous limestones, sandy limestones, and dolomite
Basta	30.2271	35.5354	14045a’ Soil sample	0.708229						Modern	Soil	Alt et al., 2013		Late Cretaceous limestones, sandy limestones, and dolomite
Basta	30.2271	35.5354	14045a Bos indet	0.708187						PPNB	Fauna bone?/enamel?	Alt et al., 2013		Late Cretaceous limestones, sandy limestones, and dolomite
Basta	30.2271	35.5354	14009 Bos taurus	0.708176						PPNB	Fauna bone?/enamel?	Alt et al., 2013		Late Cretaceous limestones, sandy limestones, and dolomite
Basta	30.2271	35.5354	14455 Bos taurus	0.708262						PPNB	Fauna bone?/enamel?	Alt et al., 2013		Late Cretaceous limestones, sandy limestones, and dolomite
Azraq 18	31.804	36.812	AZ 18 E-1	0.7079	N/A	N/A	N/A	0.7079	2	Natufian	Human enamel	Shewan et al., 2004	The two human enamel ratios are consitent with those of excavated human bones, so we exclusively used the human enamel samples for Azraq 18.	Creataceous and Tertiary limestone, chalk and marl in the south, Miocene-Pleistocene basalt and tuff in the north.
Azraq 18	31.804	36.812	AZ 18 E-2	0.7079						Natufian	Human enamel	Shewan et al., 2004	As above	Creataceous and Tertiary limestone, chalk and marl in the south, Miocene-Pleistocene basalt and tuff in the north.

## Sheet: S5 local ranges not in Fig. 4
The published metadata and context information of the sites in the Levant which are not included in Fig. 4 (beyond the scope of the map).
Note: 1. We try to not adopt the ratios based on bone samples due to the risk of diagenesis, unless there is no other choice. The local ranges constructed largely or entirely based on bone samples with more suspects are marked with asterisk (*).
2. The data in Henton et al. 2018 were originally reported of five decimal places, which were "unified" to the accuracy of six decimal places, catering to the principle for all the other data in this study.
Site	Coordinate N	Coordinate E	Sample ID	87Sr/86Sr	2SD	Mean + 2SD	Mean - 2SD	Local Baseline 87Sr/86Sr range	Sample size (n=)	Time period	Material	Reference	Notable principles applied for calculating the 87Sr/86Sr bioavailable range for the site	Geological context in the referred studies	Note
Aila/Aqaba	29.5282	35.0008	Aila/Aqaba	0.707821	0.000487276	0.708139	0.707164	0.707164-0.708139	4	1st-4th century A.D.	Rodent enamel	Perry et al., 2008
Aila/Aqaba	29.5282	35.0008	Aila/Aqaba	0.707852						1st-4th century A.D.	Rodent enamel	Perry et al., 2008
Aila/Aqaba	29.5282	35.0008	Sample P1	0.707608						Modern	Ground water	Perry et al., 2009			Well near castle
Aila/Aqaba	29.5282	35.0008	Sample P2	0.707324						Modern	Ground water	Perry et al., 2009			Well near castle
Shubayqa	unclear	unclear	24.1	0.70764	0.00011894	0.707841	0.707603	0.707603-0.707841	6	Modern	Plant	Henton et al., 2018		Basalt
Shubayqa	unclear	unclear	24.2	0.70766						Modern	Plant	Henton et al., 2018		Basalt
Shubayqa	unclear	unclear	25.1	0.70773						Modern	Plant	Henton et al., 2018		Basalt
Shubayqa	unclear	unclear	25.2	0.70774						Modern	Plant	Henton et al., 2018		Basalt
Shubayqa	unclear	unclear	26.1	0.70778						Modern	Plant	Henton et al., 2018		Basalt
Shubayqa	unclear	unclear	26.2	0.70778						Modern	Plant	Henton et al., 2018		Basalt
Dhuweila	unclear	unclear	42	0.70806	1.1547e-05	0.708068	0.708045	0.70805-0.70807	3	Modern	Plant	Henton et al., 2018		Basalt
Dhuweila	unclear	unclear	47	0.70806						Modern	Plant	Henton et al., 2018		Basalt
Dhuweila	unclear	unclear	49	0.70805						Modern	Plant	Henton et al., 2018		Basalt
Ruwayshid Salih	unclear	unclear	64	0.70831	0	0.70831	0.70831	0.70831	3	Modern	Plant	Henton et al., 2018		Early Tertiary limestones
Ruwayshid Salih	unclear	unclear	66	0.70831						Modern	Plant	Henton et al., 2018		Early Tertiary limestones
Ruwayshid Salih	unclear	unclear	67	0.70831						Modern	Plant	Henton et al., 2018		Early Tertiary limestones
Burqu	unclear	unclear	70	0.70781	0.000102632	0.707969	0.707764	0.70776-0.70797	3	Modern	Plant	Henton et al., 2018		Basalt
Burqu	unclear	unclear	71	0.70788						Modern	Plant	Henton et al., 2018		Basalt
Burqu	unclear	unclear	72	0.70791						Modern	Plant	Henton et al., 2018		Basalt
Wadi el Ghusein	unclear	unclear	74	0.70783	1.1547e-05	0.707845	0.707822	0.70782-0.70784	3	Modern	Plant	Henton et al., 2018		Basalt
Wadi el Ghusein	unclear	unclear	75	0.70784						Modern	Plant	Henton et al., 2018		Basalt
Wadi el Ghusein	unclear	unclear	76	0.70783						Modern	Plant	Henton et al., 2018		Basalt
Tapline Road	unclear	unclear	77	0.70808	5.03322e-05	0.708127	0.708026	0.70803-0.70813	3	Modern	Plant	Henton et al., 2018		Basalt
Tapline Road	unclear	unclear	79	0.7081						Modern	Plant	Henton et al., 2018		Basalt
Tapline Road	unclear	unclear	80	0.70805						Modern	Plant	Henton et al., 2018		Basalt
Ain Mallaha-Beisamoun*	33.08	35.5713	EM 480	0.70808	0.000315595	0.708326	0.707694	0.707694-0.708326	11	Natufian	Gazella gazella bones	Shewan et al., 2004		Alluvial deposits from various sources (basalt soil, Cretaceous terra rossa and grey-brown soil, grayish white soils from limestone)	Hula Basin-Jordan Rift Valley
Ain Mallaha-Beisamoun*	33.08	35.5713	EM 484	0.70808						Natufian	Gazella gazella bones	Shewan et al., 2004		Alluvial deposits from various sources (basalt soil, Cretaceous terra rossa and grey-brown soil, grayish white soils from limestone)	Hula Basin-Jordan Rift Valley
Ain Mallaha-Beisamoun*	33.08	35.5713	EMHV 474	0.70787						Natufian	Gazella gazella bones	Shewan et al., 2004		Alluvial deposits from various sources (basalt soil, Cretaceous terra rossa and grey-brown soil, grayish white soils from limestone)	Hula Basin-Jordan Rift Valley
Ain Mallaha-Beisamoun*	33.08	35.5713	EMHV 477	0.70808						Natufian	Gazella gazella bones	Shewan et al., 2004		Alluvial deposits from various sources (basalt soil, Cretaceous terra rossa and grey-brown soil, grayish white soils from limestone)	Hula Basin-Jordan Rift Valley
Ain Mallaha-Beisamoun*	33.08	35.5713	EMHV 487*	0.70765						Natufian	Gazella gazella bones	Shewan et al., 2004		Alluvial deposits from various sources (basalt soil, Cretaceous terra rossa and grey-brown soil, grayish white soils from limestone)	Hula Basin-Jordan Rift Valley
Ain Mallaha-Beisamoun*	33.08	35.5713	EMHV 494	0.70782						Natufian	Gazella gazella bones	Shewan et al., 2004		Alluvial deposits from various sources (basalt soil, Cretaceous terra rossa and grey-brown soil, grayish white soils from limestone)	Hula Basin-Jordan Rift Valley
Ain Mallaha-Beisamoun*	33.08	35.5713	EM 482	0.70811						Natufian	Sheep/goat bones	Shewan et al., 2004		Alluvial deposits from various sources (basalt soil, Cretaceous terra rossa and grey-brown soil, grayish white soils from limestone)	Hula Basin-Jordan Rift Valley
Ain Mallaha-Beisamoun*	33.08	35.5713	EM 483	0.70814						Natufian	Sheep/goat bones	Shewan et al., 2004		Alluvial deposits from various sources (basalt soil, Cretaceous terra rossa and grey-brown soil, grayish white soils from limestone)	Hula Basin-Jordan Rift Valley
Ain Mallaha-Beisamoun*	33.08	35.5713	EM 476	0.70812						Natufian	Vulpes vulpes bones	Shewan et al., 2004		Alluvial deposits from various sources (basalt soil, Cretaceous terra rossa and grey-brown soil, grayish white soils from limestone)	Hula Basin-Jordan Rift Valley
Ain Mallaha-Beisamoun*	33.08	35.5713	EM 489	0.70807						Natufian	Vulpes vulpes bones	Shewan et al., 2004		Alluvial deposits from various sources (basalt soil, Cretaceous terra rossa and grey-brown soil, grayish white soils from limestone)	Hula Basin-Jordan Rift Valley
Ain Mallaha-Beisamoun*	33.08	35.5713	EMCV 486	0.70809						Natufian	Unspecified carnivore bones	Shewan et al., 2004		Alluvial deposits from various sources (basalt soil, Cretaceous terra rossa and grey-brown soil, grayish white soils from limestone)	Hula Basin-Jordan Rift Valley
Ain Mallaha-Beisamoun*	33.08	35.5713	Mallaha NSI-8	0.70963					1	Modern	Grass	Shewan et al., 2004	Not included as it is the only ratio based on modern plant sample collected near spring thus less representative for the local signature.		Near spring

## Sheet: S6 d13C and d18O data for fig.3
d13C and d18O data used for group plotting fig. 3
Sample ID	Material	Site	Norm 13C	SD	Norm 18O	SD	Reference	Period
JCH003.C	human dental enamel	Jericho	-11.4247	0.124793	-1.84094	0.0752799	This study	PPN
JCH004.C	human dental enamel	Jericho	-12.568	0.106094	-3.63601	0.0600416	This study	PPN
JCH011.C	human dental enamel	Jericho	-12.0033	0.144501	-2.98284	0.0711687	This study	PPN
JCH015.B	human dental enamel	Jericho	-13.0403	0.162262	-2.87485	0.0598595	This study	PPN
JCH019.B	human dental enamel	Jericho	-13.5858	0.0960604	-1.96842	0.0517954	This study	PPN
JCH042.B	human dental enamel	Jericho	-13.7156	0.116929	-3.57292	0.0544917	This study	PPN
JCH042.C	human dental enamel	Jericho	-13.8338	0.138053	-3.60708	0.0739114	This study	PPN
JCH053.B	human dental enamel	Jericho	-13.5734	0.0873929	-2.12293	0.0593323	This study	PPN
JCH054.C	human dental enamel	Jericho	-12.2896	0.120852	-2.80875	0.0493653	This study	PPN
JCH055.B	human dental enamel	Jericho	-12.1702	0.140956	-1.16798	0.0721034	This study	PPN
JCH056.B	human dental enamel	Jericho	-13.8636	0.134167	-2.43605	0.0390305	This study	PPN
JCH057.B	human dental enamel	Jericho	-13.9006	0.141263	-3.08058	0.0720244	This study	PPN
JCH058.B	human dental enamel	Jericho	-14.0828	0.113751	-3.04512	0.0550282	This study	PPN
JCH058.C	human dental enamel	Jericho	-14.1147	0.0980399	-3.66795	0.0406433	This study	PPN
JCH059.B	human dental enamel	Jericho	-14.1367	0.11556	-2.78644	0.0641858	This study	PPN
JCH060.A	human dental enamel	Jericho	-12.4961	0.130308	-2.55519	0.0772626	This study	PPN
JCH060.B	human dental enamel	Jericho	-12.9418	0.101945	-3.08962	0.0697214	This study	PPN
JCH060.C	human dental enamel	Jericho	-12.9442	0.0919293	-3.17612	0.0641942	This study	PPN
JCH061.B	human dental enamel	Jericho	-12.4925	0.126634	-1.4139	0.0694461	This study	PPN
JCH061.D	human dental enamel	Jericho	-11.2579	0.148735	-2.59648	0.0771853	This study	PPN
JCH062.A	human dental enamel	Jericho	-12.5583	0.16373	-2.85506	0.051998	This study	PPN
JCH062.C	human dental enamel	Jericho	-12.9953	0.148872	-3.52691	0.0527157	This study	PPN
JCH063.A	human dental enamel	Jericho	-11.702	0.125	-2.84712	0.0490551	This study	PPN
JCH063.E	human dental enamel	Jericho	-11.669	0.151012	-3.6993	0.0870816	This study	PPN
JCH064.A	human dental enamel	Jericho	-12.5002	0.15867	-3.45757	0.0992156	This study	PPN
JCH064.B	human dental enamel	Jericho	-12.3975	0.128431	-4.53051	0.109516	This study	PPN
JCH065.B	human dental enamel	Jericho	-13.3054	0.114902	-2.15345	0.0868258	This study	PPN
JCH067.A	human dental enamel	Jericho	-12.8418	0.111383	-2.90801	0.0676819	This study	PPN
JCH068.B	human dental enamel	Jericho	-12.7812	0.134216	-0.505755	0.0584481	This study	PPN
JCH069.A	human dental enamel	Jericho	-12.0473	0.135012	-1.4081	0.041408	This study	PPN
JCH070.B	human dental enamel	Jericho	-12.6902	0.157946	-3.14659	0.0389124	This study	PPN
JCH071.B	human dental enamel	Jericho	-12.5964	0.155134	-2.72792	0.0657562	This study	PPN
JCH072.B	human dental enamel	Jericho	-13.2884	0.160352	-2.80571	0.068614	This study	PPN
JCH074.A	human dental enamel	Jericho	-12.5164	0.118327	-2.9671	0.0944717	This study	PPN
JCH075.A	human dental enamel	Jericho	-12.1757	0.138117	-3.64846	0.0534624	This study	PPN
JCH076.B	human dental enamel	Jericho	-12.2098	0.12205	-3.0296	0.05244	This study	PPN
JCH084.B	human dental enamel	Jericho	-12.0535	0.087136	-3.89175	0.0685371	This study	PPN
JCH086.B	human dental enamel	Jericho	-14.4275	0.109039	-0.826435	0.0419583	This study	PPN
JCH087.C	human dental enamel	Jericho	-12.4741	0.147868	-3.59296	0.0918596	This study	PPN
JCH089.A	human dental enamel	Jericho	-12.9081	0.126111	-3.22439	0.0657084	This study	PPN
JCH092.A	human dental enamel	Jericho	-13.4374	0.15138	-3.0005	0.0733304	This study	PPN
JCH093.C	human dental enamel	Jericho	-13.3114	0.139384	-3.76865	0.109425	This study	PPN
JCH096.A	human dental enamel	Jericho	-11.8532	0.112902	-2.62592	0.0716123	This study	PPN
JCH097.A	human dental enamel	Jericho	-12.4435	0.114126	-4.19523	0.0452186	This study	PPN
JCH099.A	human dental enamel	Jericho	-12.102	0.103619	-2.26955	0.0780471	This study	PPN
JCH100.B	human dental enamel	Jericho	-12.0249	0.128157	-2.61642	0.0597312	This study	PPN
JCH103.B	human dental enamel	Jericho	-13.2284	0.106796	-3.0775	0.0621755	This study	PPN
JCH104.C	human dental enamel	Jericho	-13.2582	0.133092	-3.38954	0.0471406	This study	PPN
JCH105.B	human dental enamel	Jericho	-13.0876	0.152077	-3.43338	0.0629995	This study	PPN
JCH106.B	human dental enamel	Jericho	-12.8142	0.124424	-1.54655	0.0837768	This study	PPN
JCH107.B	human dental enamel	Jericho	-14.7757	0.109528	-2.75244	0.0552832	This study	PPN
Ain Mallaha	human dental enamel	Ain Mallaha	-13.1818		-3.54854		Santana et al., 2021	Natufian
Ain Mallaha	human dental enamel	Ain Mallaha	-13.1954		-4.22824		Santana et al., 2021	Natufian
Ain Mallaha	human dental enamel	Ain Mallaha	-13.342		-6.05649		Santana et al., 2021	Natufian
Ain Mallaha	human dental enamel	Ain Mallaha	-13.4691		-4.50798		Santana et al., 2021	Natufian
Ain Mallaha	human dental enamel	Ain Mallaha	-12.9902		-4.76773		Santana et al., 2021	Natufian
Ain Mallaha	human dental enamel	Ain Mallaha	-13.3811		-4.43804		Santana et al., 2021	Natufian
Ain Mallaha	human dental enamel	Ain Mallaha	-13.3127		-4.40807		Santana et al., 2021	Natufian
Ain Mallaha	human dental enamel	Ain Mallaha	-12.9022		-3.78867		Santana et al., 2021	Natufian
Ain Mallaha	human dental enamel	Ain Mallaha	-13.8215		-5.05391		Santana et al., 2021	Natufian
Tell Qarassa North	human dental enamel	Tell Qarassa North	-12.2669		-4.83766		Santana et al., 2021	PPN
Tell Qarassa North	human dental enamel	Tell Qarassa North	-12.4135		-4.94755		Santana et al., 2021	PPN
Tell Qarassa North	human dental enamel	Tell Qarassa North	-12.6969		-5.01749		Santana et al., 2021	PPN
Tell Qarassa North	human dental enamel	Tell Qarassa North	-12.3157		-5.34717		Santana et al., 2021	PPN
Tell Qarassa North	human dental enamel	Tell Qarassa North	-12.609		-5.88665		Santana et al., 2021	PPN
Tell Qarassa North	human dental enamel	Tell Qarassa North	-13.1759		-5.13737		Santana et al., 2021	PPN
Tell Qarassa North	human dental enamel	Tell Qarassa North	-13.1172		-4.30817		Santana et al., 2021	PPN
Tell Qarassa North	human dental enamel	Tell Qarassa North	-13.5082		-3.31912		Santana et al., 2021	PPN
Tell Qarassa North	human dental enamel	Tell Qarassa North	-13.5056		-4.70995		Santana et al., 2021	PPN
Tell Qarassa North	human dental enamel	Tell Qarassa North	-13.4562		-5.34729		Santana et al., 2021	PPN
Tell Qarassa North	human dental enamel	Tell Qarassa North	-12.1629		-5.47881		Santana et al., 2021	PPN
Tell Qarassa North	human dental enamel	Tell Qarassa North	-12.5578		-5.01345		Santana et al., 2021	PPN
Tell Qarassa North	human dental enamel	Tell Qarassa North	-12.4294		-5.1045		Santana et al., 2021	PPN
Tell Qarassa North	human dental enamel	Tell Qarassa North	-11.9852		-4.18389		Santana et al., 2021	PPN
Tell Qarassa North	human dental enamel	Tell Qarassa North	-13.1403		-4.21424		Santana et al., 2021	PPN
Tell Qarassa North	human dental enamel	Tell Qarassa North	-11.531		-3.43526		Santana et al., 2021	PPN
Tell Qarassa North	human dental enamel	Tell Qarassa North	-12.2912		-6.3286		Santana et al., 2021	PPN
Tell Qarassa North	human dental enamel	Tell Qarassa North	-12.7947		-3.4555		Santana et al., 2021	PPN
Tell Qarassa North	human dental enamel	Tell Qarassa North	-12.9823		-4.42669		Santana et al., 2021	PPN
Tell Qarassa North	human dental enamel	Tell Qarassa North	-13.0119		-3.85004		Santana et al., 2021	PPN
Tell Qarassa North	human dental enamel	Tell Qarassa North	-9.92169		1.50162		Santana et al., 2021	PPN
Tell Qarassa North	human dental enamel	Tell Qarassa North	-13.4661		-5.54963		Santana et al., 2021	PPN
Kharaysin	human dental enamel	Kharaysin	-12.6285		-3.91854		Santana et al., 2021	PPN
Kharaysin	human dental enamel	Kharaysin	-12.2278		-3.68876		Santana et al., 2021	PPN
Kharaysin	human dental enamel	Kharaysin	-12.696		-5.00333		Santana et al., 2021	PPN
Kharaysin	human dental enamel	Kharaysin	-12.2873		-5.17531		Santana et al., 2021	PPN
Kharaysin	human dental enamel	Kharaysin	-11.8667		-4.30529		Santana et al., 2021	PPN
Kharaysin	human dental enamel	Kharaysin	-11.6218		-4.63785		Santana et al., 2021	PPN
Kharaysin	human dental enamel	Kharaysin	-11.8766		-4.34575		Santana et al., 2021	PPN
Kharaysin	human dental enamel	Kharaysin	-12.7355		-4.63913		Santana et al., 2021	PPN
Kharaysin	human dental enamel	Kharaysin	-13.0021		-4.06249		Santana et al., 2021	PPN
Ain Ghazal	human dental enamel	Ain Ghazal	-12.3233		-4.13632		Santana et al., 2021	PPN
Ain Ghazal	human dental enamel	Ain Ghazal	-11.9779		-5.09906		Santana et al., 2021	PPN
Ain Ghazal	human dental enamel	Ain Ghazal	-12.2571		-4.86763		Santana et al., 2021	PPN
Ain Ghazal	human dental enamel	Ain Ghazal	-12.0371		-4.77477		Santana et al., 2021	PPN
Ain Ghazal	human dental enamel	Ain Ghazal	-11.741		-4.70383		Santana et al., 2021	PPN
Ain Ghazal	human dental enamel	Ain Ghazal	-12.6489		-4.06538		Santana et al., 2021	PPN
Ain Ghazal	human dental enamel	Ain Ghazal	-12.0667		-4.60249		Santana et al., 2021	PPN
Ain Ghazal	human dental enamel	Ain Ghazal	-11.6522		-4.58222		Santana et al., 2021	PPN
Ain Ghazal	human dental enamel	Ain Ghazal	-12.343		-4.08565		Santana et al., 2021	PPN
Ain Ghazal	human dental enamel	Ain Ghazal	-12.343		-4.10592		Santana et al., 2021	PPN
Ain Ghazal	human dental enamel	Ain Ghazal	-12.2048		-4.08565		Santana et al., 2021	PPN
Ain Ghazal	human dental enamel	Ain Ghazal	-11.9088		-4.39981		Santana et al., 2021	PPN
Ain Ghazal	human dental enamel	Ain Ghazal	-11.9779		-4.68356		Santana et al., 2021	PPN
Ain Ghazal	human dental enamel	Ain Ghazal	-11.8693		-4.58222		Santana et al., 2021	PPN
Ain Ghazal	human dental enamel	Ain Ghazal	-12.195		-3.85256		Santana et al., 2021	PPN
Ain Ghazal	human dental enamel	Ain Ghazal	-12.4515		-5.01799		Santana et al., 2021	PPN
Ain Ghazal	human dental enamel	Ain Ghazal	-12.4417		-3.96404		Santana et al., 2021	PPN
Ain Ghazal	human dental enamel	Ain Ghazal	-9.10627		-2.66687		Santana et al., 2021	PPN
Ain Ghazal	human dental enamel	Ain Ghazal	-12.3965		-4.15536		Santana et al., 2021	PPN
Ain Ghazal	human dental enamel	Ain Ghazal	-12.6588		-4.3694		Santana et al., 2021	PPN
Ain Ghazal	human dental enamel	Ain Ghazal	-10.2542		-4.45542		Santana et al., 2021	PPN
Ain Ghazal	human dental enamel	Ain Ghazal	-9.47164		-5.87572		Santana et al., 2021	PPN
Beisamoun	human dental enamel	Beisamoun	-12.306		-5.08742		Santana et al., 2021	PPN
Beisamoun	human dental enamel	Beisamoun	-12.4624		-5.14736		Santana et al., 2021	PPN
Beisamoun	human dental enamel	Beisamoun	-11.8857		-4.5879		Santana et al., 2021	PPN
Beisamoun	human dental enamel	Beisamoun	-11.9541		-4.91758		Santana et al., 2021	PPN
Beisamoun	human dental enamel	Beisamoun	-12.13		-5.13737		Santana et al., 2021	PPN
Ovis aries	fauna dental enamel	el-Hemmeh	-4.9		2.6		Makarewicz, 2007	PPN
Ovis aries	fauna dental enamel	el-Hemmeh	-5.1		1.7		Makarewicz, 2007	PPN
Ovis aries	fauna dental enamel	el-Hemmeh	-9.1		0.9		Makarewicz, 2007	PPN
Capra hircus	fauna dental enamel	el-Hemmeh	-10.7		-0.3		Makarewicz, 2007	PPN
Capra hircus	fauna dental enamel	el-Hemmeh	-10.3		-1.5		Makarewicz, 2007	PPN
Ovis aries	fauna dental enamel	el-Hemmeh	-8.1		2		Makarewicz, 2007	PPN
Ovis/Capra	fauna dental enamel	el-Hemmeh	-7.4		-0.2		Makarewicz, 2007	PPN
Gazella sp.	fauna dental enamel	el-Hemmeh	-10.4		3		Makarewicz, 2007	PPN
Gazella sp.	fauna dental enamel	el-Hemmeh	-7.2		1.6		Makarewicz, 2007	PPN
Bos sp.	fauna dental enamel	el-Hemmeh	-9.9		-3.2		Makarewicz, 2007	PPN
Bos sp.	fauna dental enamel	el-Hemmeh	-6		-2.4		Makarewicz, 2007	PPN
Ovis/Capra	fauna dental enamel	Ain Jammam	-7		-0.9		Makarewicz, 2007	PPN
Ovis/Capra	fauna dental enamel	Ain Jammam	-7.3		-0.6		Makarewicz, 2007	PPN
Ovis/Capra	fauna dental enamel	Ain Jammam	-7.7		-0.5		Makarewicz, 2007	PPN
Ovis/Capra	fauna dental enamel	Ain Jammam	-8.9		-1.8		Makarewicz, 2007	PPN
Ovis/Capra	fauna dental enamel	Ain Jammam	-8.1		-1.6		Makarewicz, 2007	PPN
Ovis aries	fauna dental enamel	Ain Jammam	-7.6		-2.5		Makarewicz, 2007	PPN
Ovis aries	fauna dental enamel	Ain Jammam	-9.3		-0.6		Makarewicz, 2007	PPN
Bos sp.	fauna dental enamel	Ain Jammam	-6		-2.7		Makarewicz, 2007	PPN
Bos sp.	fauna dental enamel	Ain Jammam	-4.7		-3.2		Makarewicz, 2007	PPN
Bos sp.	fauna dental enamel	Ain Jammam	-9.1		-4		Makarewicz, 2007	PPN
